# Supplementary material for: Ethyl (2E)-2-(hydroxy­imino)propanoate
Source: Acta Crystallogr Sect E Struct Rep Online. 2010 Mar 20;66(Pt 4):o887–8. doi: 10.1107/S1600536810009438 (PMC2983986; doi:10.1107/S1600536810009438)
Supplement: Supplementary file 1 [file e-66-0o887-sup1.cif]

##############################################################################
###                                                                        ###
###        Electronic paper (Acta Crystallographica Section E)             ###
###                                                                        ###
##############################################################################
#                                                                            #
# This CIF contains the data in a paper accepted for publication in Acta     #
# Crystallographica Section E. It conforms to the requirements of Notes      #
# for Authors for Section E, and has been peer reviewed under the auspices   #
# of the IUCr Commission on Journals.                                        #
#                                                                            #
# Full details of the Crystallographic Information File format               #
# are given in the paper "The Crystallographic Information File (CIF):       #
# a New Standard Archive File for Crystallography" by S. R. Hall, F. H.      #
# Allen and I. D. Brown [Acta Cryst. (1991), A47, 655-685].                  #
#                                                                            #
# The current version of the core CIF dictionary is obtainable from          #
# ftp://ftp.iucr.org/pub/cif_core.dic. The current version number is 2.4.    #
#                                                                            #
# Software is freely available for graphical display of the structure(s) in  #
# this CIF.  For information consult the CIF home page http://www.iucr.org/  #
# cif/home.html                                                              #
#                                                                            #
# This file may be used for bona fide research purposes within the           #
# scientific community so long as proper attribution is given to the journal # 
# article from which it was obtained.                                        #
#                                                                            #
##############################################################################
                                             
data_global
_audit_creation_method     'form.cif (version 2.0)'
_journal_data_validation_number     ?
_journal_date_recd_electronic     2010-01-19
_journal_date_accepted     2010-03-12
_journal_name_full     'Acta Crystallographica, Section E'
_journal_year     2010
_journal_volume     66
_journal_issue      4
_journal_page_first     o887
_journal_page_last     o888
_journal_paper_category     QO
_journal_coeditor_code     BQ2193
_publ_contact_author_name
;
Igor V. Nikolayenko
;
_publ_contact_author_address
;
School of Chemistry
University of KwaZulu-Natal
Private Bag X01
Scottsville
Pietermaritzburg
3209
South Africa
;
_publ_contact_author_email     'nikolaenko@ukzn.ac.za'
_publ_contact_author_fax     '+270332605009'
_publ_contact_author_phone     '+270332605658'
_publ_section_title
;
Ethyl (2<i>E</i>)-2-(hydroxyimino)propanoate
;
loop_
    _publ_author_name
    _publ_author_footnote
    _publ_author_address
    'Nikolayenko, Igor Vasyl' .
;
School of Chemistry
University of KwaZulu-Natal
Private Bag X01
Scottsville
Pietermaritzburg
3209
South Africa
;
    'Bazzicalupi, Carla' .
;
Department of Chemistry
University of Florence
Via della Lastruccia 3
50019 Sesto Fiorentino
Florence
Italy
;
    'Thubron, Gayle Pamela' .
;
School of Chemistry
University of KwaZulu-Natal
Private Bag X01
Scottsville
Pietermaritzburg
3209
South Africa
;
    'Grimmer, Craig' .
;
School of Chemistry
University of KwaZulu-Natal
Private Bag X01
Scottsville
Pietermaritzburg
3209
South Africa
;
data_I
_chemical_name_systematic
;
Ethyl (2<i>E</i>)-2-(hydroxyimino)propanoate
;
_chemical_name_common     'ethylpyruvate oxime'
_chemical_formula_moiety     'C5 H9 N O3'
_chemical_formula_sum     'C5 H9 N O3'
_chemical_formula_structural     ?
_chemical_formula_analytical     ?
_chemical_formula_iupac     'C5 H9 N O3'
_chemical_formula_weight     131.13
_chemical_melting_point     369.0
_symmetry_cell_setting     monoclinic
_symmetry_space_group_name_H-M     'P 21/c'
_symmetry_space_group_name_Hall     '-p 2ybc'
loop_
    _symmetry_equiv_pos_as_xyz
    'x, y, z'
    '-x, y+1/2, -z+1/2'
    '-x, -y, -z'
    'x, -y-1/2, z-1/2'
_cell_length_a     11.7430(10)
_cell_length_b     4.4227(6)
_cell_length_c     16.860(2)
_cell_angle_alpha     90.00
_cell_angle_beta     130.531(8)
_cell_angle_gamma     90.00
_cell_volume     665.55(14)
_cell_formula_units_Z     4
_cell_measurement_reflns_used     842
_cell_measurement_theta_min     3.8940
_cell_measurement_theta_max     27.2315
_cell_measurement_temperature     150
_exptl_crystal_description     'prism'
_exptl_crystal_colour     colorless
_exptl_crystal_size_max     0.4
_exptl_crystal_size_mid     0.3
_exptl_crystal_size_min     0.3
_exptl_crystal_size_rad     ?
_exptl_crystal_density_diffrn     1.309
_exptl_crystal_density_meas     ?
_exptl_crystal_density_method     'not measured'
_exptl_crystal_F_000     280
_exptl_absorpt_coefficient_mu     0.108
_exptl_absorpt_correction_type     'multi-scan'
_exptl_absorpt_process_details
;
(CrysAlis RED; Oxford Diffraction, 2008)
;
_exptl_absorpt_correction_T_min     0.96
_exptl_absorpt_correction_T_max     0.97
_exptl_special_details
;
(CrysAlis RED; Oxford Diffraction, 2008)
Empirical absorption correction using spherical harmonics,
implemented in SCALE3 ABSPACK scaling algorithm.
;
_diffrn_ambient_temperature     150
_diffrn_radiation_type     MoK\a
_diffrn_radiation_wavelength     0.71073
_diffrn_radiation_source     'Fine-focus sealed tube'
_diffrn_radiation_monochromator     graphite
_diffrn_measurement_device_type     'Oxford Diffraction PX Ultra CCD'
_diffrn_measurement_method     \w
_diffrn_detector_area_resol_mean     16.4547
_diffrn_reflns_number     2501
_diffrn_reflns_av_R_equivalents     0.0432
_diffrn_reflns_av_sigmaI/netI     0.0709
_diffrn_reflns_theta_min     4.57
_diffrn_reflns_theta_max     25.02
_diffrn_reflns_theta_full     25.02
_diffrn_measured_fraction_theta_max     0.981
_diffrn_measured_fraction_theta_full     0.981
_diffrn_reflns_limit_h_min     -13
_diffrn_reflns_limit_h_max     13
_diffrn_reflns_limit_k_min     -5
_diffrn_reflns_limit_k_max     5
_diffrn_reflns_limit_l_min     -19
_diffrn_reflns_limit_l_max     15
_diffrn_reflns_reduction_process     ?
_diffrn_standards_number     0
_diffrn_standards_interval_count     ?
_diffrn_standards_interval_time     ?
_diffrn_standards_decay_%     ?
loop_
    _diffrn_standard_refln_index_h
    _diffrn_standard_refln_index_k
    _diffrn_standard_refln_index_l
    ? ? ?
_refine_special_details
;
Refinement of <i>F</i>^2^ against ALL reflections. The weighted <i>R</i>-factor
wR and goodness of fit <i>S</i> are based on <i>F</i>^2^, conventional
<i>R</i>-factors are based on <i>F</i>, with <i>F</i> set to zero for negative
<i>F</i>^2^. The threshold expression of <i>F</i>^2^ > \s(<i>F</i>^2^) is used
only for calculating <i>R</i>-factors(gt) etc., and is not relevant to the
choice of reflections for refinement. <i>R</i>-factors based on <i>F</i>^2^
are statistically about twice as large as those based on <i>F</i>, and
<i>R</i>- factors based on ALL data will be even larger.
;
_reflns_number_total     1150
_reflns_number_gt     655
_reflns_threshold_expression     I>2sigma(I)
_refine_ls_structure_factor_coef     Fsqd
_refine_ls_matrix_type     full
_refine_ls_R_factor_all     0.0989
_refine_ls_R_factor_gt     0.0494
_refine_ls_wR_factor_all     ?
_refine_ls_wR_factor_gt     0.1161
_refine_ls_wR_factor_ref     0.1304
_refine_ls_goodness_of_fit_all     ?
_refine_ls_goodness_of_fit_ref     0.894
_refine_ls_restrained_S_all     0.894
_refine_ls_restrained_S_obs     ?
_refine_ls_number_reflns     1150
_refine_ls_number_parameters     88
_refine_ls_number_restraints     0
_refine_ls_number_constraints     ?
_refine_ls_hydrogen_treatment     mixed
_refine_ls_weighting_scheme     calc
_refine_ls_weighting_details
                'calc w=1/[\s^2^(Fo^2^)+(0.0705P)^2^+] where P=(Fo^2^+2Fc^2^)/3'
_atom_sites_solution_hydrogens     geom
_atom_sites_solution_primary     direct
_atom_sites_solution_secondary     difmap
_refine_ls_shift/su_max     0.000
_refine_ls_shift/su_mean     0.000
_refine_diff_density_max     0.205
_refine_diff_density_min     -0.197
_refine_ls_extinction_method     none
_refine_ls_extinction_coef     ?
_refine_ls_abs_structure_details     ?
_refine_ls_abs_structure_Flack     ?
_refine_ls_abs_structure_Rogers     ?
loop_
    _atom_type_symbol
    _atom_type_description
    _atom_type_scat_dispersion_real
    _atom_type_scat_dispersion_imag
    _atom_type_scat_source
    'C' 'C' 0.0033 0.0016
                         'International Tables Vol C Tables 4.2.6.8 and 6.1.1.4'
    'H' 'H' 0.0000 0.0000
                         'International Tables Vol C Tables 4.2.6.8 and 6.1.1.4'
    'N' 'N' 0.0061 0.0033
                         'International Tables Vol C Tables 4.2.6.8 and 6.1.1.4'
    'O' 'O' 0.0106 0.0060
                         'International Tables Vol C Tables 4.2.6.8 and 6.1.1.4'
_computing_data_collection     'CrysAlis CCD (Oxford Diffraction, 2008)'
_computing_cell_refinement     'CrysAlis CCD (Oxford Diffraction, 2008)'
_computing_data_reduction     'CrysAlis RED (Oxford Diffraction, 2008)'
_computing_structure_solution     'SIR97 (Altomare <i>et al.</i>,  1999)'
_computing_structure_refinement     'SHELXL97 (Sheldrick, 2008)'
_computing_molecular_graphics     'Mercury (Macrae <i>et al.</i>,  2008)'
_computing_publication_material     'publCIF (Westrip, 2010)'
loop_
    _atom_site_type_symbol
    _atom_site_label
    _atom_site_fract_x
    _atom_site_fract_y
    _atom_site_fract_z
    _atom_site_U_iso_or_equiv
    _atom_site_adp_type
    _atom_site_calc_flag
    _atom_site_refinement_flags
    _atom_site_occupancy
    _atom_site_disorder_assembly
    _atom_site_disorder_group
    O O1 0.2376(2) 0.4841(4) 0.88980(14) 0.0406(6) Uani d . 1 . .
    O O2 0.5119(2) 1.0534(5) 0.90703(16) 0.0443(6) Uani d . 1 . .
    O O3 0.1496(2) 0.3150(4) 0.73304(15) 0.0449(6) Uani d . 1 . .
    N N1 0.4183(2) 0.8478(5) 0.90293(17) 0.0376(6) Uani d . 1 . .
    C C1 0.3385(3) 0.6943(6) 0.8184(2) 0.0363(7) Uani d . 1 . .
    C C2 0.2319(3) 0.4760(6) 0.8080(2) 0.0356(7) Uani d . 1 . .
    C C3 0.1312(3) 0.2900(7) 0.8827(2) 0.0430(8) Uani d . 1 . .
    H H3A 0.1534 0.0792 0.8822 0.052 Uiso calc R 1 . .
    H H3B 0.0301 0.3321 0.8190 0.052 Uiso calc R 1 . .
    C C4 0.1452(4) 0.3545(7) 0.9759(2) 0.0552(9) Uani d . 1 . .
    H H4A 0.1230 0.5637 0.9756 0.083 Uiso calc R 1 . .
    H H4B 0.2455 0.3111 1.0385 0.083 Uiso calc R 1 . .
    H H4C 0.0759 0.2301 0.9735 0.083 Uiso calc R 1 . .
    C C5 0.3381(4) 0.7196(7) 0.7309(2) 0.0516(9) Uani d . 1 . .
    H H5A 0.4368 0.6785 0.7556 0.077 Uiso calc R 1 . .
    H H5B 0.3087 0.9204 0.7026 0.077 Uiso calc R 1 . .
    H H5C 0.2686 0.5762 0.6776 0.077 Uiso calc R 1 . .
    H H9 0.561(4) 1.124(8) 0.970(3) 0.094(14) Uiso d . 1 . .
loop_
    _atom_site_aniso_label
    _atom_site_aniso_U_11
    _atom_site_aniso_U_22
    _atom_site_aniso_U_33
    _atom_site_aniso_U_12
    _atom_site_aniso_U_13
    _atom_site_aniso_U_23
    O1 0.0409(13) 0.0400(12) 0.0408(12) -0.0054(10) 0.0265(11) -0.0035(9)
    O2 0.0432(13) 0.0419(13) 0.0468(14) -0.0088(10) 0.0288(12) -0.0042(10)
    O3 0.0432(13) 0.0421(13) 0.0419(11) -0.0071(10) 0.0243(11) -0.0105(10)
    N1 0.0323(14) 0.0324(14) 0.0442(15) 0.0003(12) 0.0231(13) 0.0000(12)
    C1 0.0344(17) 0.0318(16) 0.0386(16) 0.0040(14) 0.0218(15) 0.0017(14)
    C2 0.0345(17) 0.0324(16) 0.0370(17) 0.0072(15) 0.0219(15) 0.0034(14)
    C3 0.0412(19) 0.0355(17) 0.0501(17) -0.0035(14) 0.0288(16) 0.0007(14)
    C4 0.062(2) 0.055(2) 0.067(2) 0.0007(18) 0.050(2) 0.0024(17)
    C5 0.061(2) 0.052(2) 0.0507(18) -0.0053(17) 0.0401(18) -0.0066(16)
_geom_special_details
;
All esds (except the esd in the dihedral angle between two l.s. planes) are
estimated using the full covariance matrix. The cell esds are taken into
account individually in the estimation of esds in distances, angles and
torsion angles; correlations between esds in cell parameters are only used
when they are defined by crystal symmetry. An approximate (isotropic)
treatment of cell esds is used for estimating esds involving l.s. planes.
;
loop_
    _geom_bond_atom_site_label_1
    _geom_bond_atom_site_label_2
    _geom_bond_site_symmetry_2
    _geom_bond_distance
    _geom_bond_publ_flag
    O1 C2 . 1.338(3) ?
    O1 C3 . 1.456(3) ?
    O2 N1 . 1.393(3) ?
    O2 H9 . 0.88(4) ?
    O3 C2 . 1.204(3) ?
    N1 C1 . 1.279(3) ?
    C1 C5 . 1.476(4) ?
    C1 C2 . 1.498(4) ?
    C3 C4 . 1.498(4) ?
    C3 H3A . 0.9700 ?
    C3 H3B . 0.9700 ?
    C4 H4A . 0.9600 ?
    C4 H4B . 0.9600 ?
    C4 H4C . 0.9600 ?
    C5 H5A . 0.9600 ?
    C5 H5B . 0.9600 ?
    C5 H5C . 0.9600 ?
loop_
    _geom_angle_atom_site_label_1
    _geom_angle_atom_site_label_2
    _geom_angle_atom_site_label_3
    _geom_angle_site_symmetry_1
    _geom_angle_site_symmetry_3
    _geom_angle
    _geom_angle_publ_flag
    C2 O1 C3 . . 115.8(2) ?
    N1 O2 H9 . . 100(2) ?
    C1 N1 O2 . . 112.6(2) ?
    N1 C1 C5 . . 126.7(3) ?
    N1 C1 C2 . . 115.1(2) ?
    C5 C1 C2 . . 118.2(3) ?
    O3 C2 O1 . . 124.5(3) ?
    O3 C2 C1 . . 122.9(2) ?
    O1 C2 C1 . . 112.6(3) ?
    O1 C3 C4 . . 107.4(2) ?
    O1 C3 H3A . . 110.2 ?
    C4 C3 H3A . . 110.2 ?
    O1 C3 H3B . . 110.2 ?
    C4 C3 H3B . . 110.2 ?
    H3A C3 H3B . . 108.5 ?
    C3 C4 H4A . . 109.5 ?
    C3 C4 H4B . . 109.5 ?
    H4A C4 H4B . . 109.5 ?
    C3 C4 H4C . . 109.5 ?
    H4A C4 H4C . . 109.5 ?
    H4B C4 H4C . . 109.5 ?
    C1 C5 H5A . . 109.5 ?
    C1 C5 H5B . . 109.5 ?
    H5A C5 H5B . . 109.5 ?
    C1 C5 H5C . . 109.5 ?
    H5A C5 H5C . . 109.5 ?
    H5B C5 H5C . . 109.5 ?
loop_
    _geom_torsion_atom_site_label_1
    _geom_torsion_atom_site_label_2
    _geom_torsion_atom_site_label_3
    _geom_torsion_atom_site_label_4
    _geom_torsion_site_symmetry_1
    _geom_torsion_site_symmetry_2
    _geom_torsion_site_symmetry_3
    _geom_torsion_site_symmetry_4
    _geom_torsion
    _geom_torsion_publ_flag
    O2 N1 C1 C2 . . . . -178.2(2) ?
    N1 C1 C2 O3 . . . . -179.8(3) ?
    N1 C1 C2 O1 . . . . 1.0(3) ?
loop_
    _geom_hbond_atom_site_label_D
    _geom_hbond_atom_site_label_H
    _geom_hbond_atom_site_label_A
    _geom_hbond_site_symmetry_A
    _geom_hbond_distance_DH
    _geom_hbond_distance_HA
    _geom_hbond_distance_DA
    _geom_hbond_angle_DHA
    O2 H9 N1 3_677 0.88(4) 1.99(4) 2.778(3) 148(3)
