# Supplementary material for: Ethyl (2E)-2-(hydroxy­imino)propanoate
Source: Acta Crystallogr Sect E Struct Rep Online. 2010 Mar 20;66(Pt 4):o887–8. doi: 10.1107/S1600536810009438 (PMC2983986; doi:10.1107/S1600536810009438)
Supplement: Supplementary file 2 [file e-66-0o887-Isup2.hkl]

#
# h,k,l, Fc-squared, Fo-squared, sigma(Fo-squared) and status flag
#
data_I
_shelx_title '                               test structure: in_epo'
_shelx_refln_list_code          4
_shelx_F_calc_maximum       94.79
_exptl_crystal_F_000       280.00
_reflns_d_resolution_high  0.8402
 
loop_
 _symmetry_equiv_pos_as_xyz
 'x, y, z'
 '-x, y+1/2, -z+1/2'
 '-x, -y, -z'
 'x, -y-1/2, z-1/2'
 
_cell_length_a    11.7430
_cell_length_b     4.4227
_cell_length_c    16.8605
_cell_angle_alpha  90.000
_cell_angle_beta  130.531
_cell_angle_gamma  90.000
 
_shelx_F_squared_multiplier     1.000
 
loop_
 _refln_index_h
 _refln_index_k
 _refln_index_l
 _refln_F_squared_calc
 _refln_F_squared_meas
 _refln_F_squared_sigma
 _refln_observed_status
   2   0   0     1439.55     1493.10      8.35 o
   3   0   0     2513.86     2590.10     18.32 o
   4   0   0       83.41       79.22      6.39 o
   5   0   0       35.22       22.08      6.71 o
   6   0   0       97.04       93.82      9.36 o
   7   0   0        4.11        6.25      8.73 o
   8   0   0      176.77      149.13     12.59 o
   9   0   0       40.04       23.95     11.81 o
  10   0   0       67.08       50.48     10.02 o
   1   1   0      108.82      109.14      4.43 o
   2   1   0     8985.37     9367.47     16.78 o
   3   1   0       18.11       16.49      2.87 o
   4   1   0      251.08      272.15      5.55 o
   5   1   0      151.93      145.22     11.22 o
   6   1   0      126.49      116.93     14.39 o
   7   1   0       29.61       36.49     10.01 o
   8   1   0       98.35       89.97     16.39 o
   9   1   0       70.61       84.85      9.67 o
  10   1   0        2.45        2.53      8.60 o
   0   2   0       41.36       40.19      5.53 o
   1   2   0      153.29      162.29      9.39 o
   2   2   0       26.38       22.18      3.89 o
   3   2   0      186.46      173.21      5.86 o
   4   2   0     2057.04     2098.17     26.85 o
   5   2   0       10.01        7.24      5.23 o
   6   2   0      235.17      213.85      8.35 o
   7   2   0      172.59      169.35      8.91 o
   8   2   0       41.34       48.57     10.08 o
   9   2   0        0.05       -4.13      8.18 o
   1   3   0       25.36       18.26      4.96 o
   2   3   0       61.44       65.04      6.44 o
   3   3   0       82.53       88.96      6.93 o
   4   3   0       46.30       51.56      6.16 o
   5   3   0        0.53        3.57      6.72 o
   6   3   0       40.78       35.11      7.02 o
   7   3   0        0.01        8.83      6.54 o
   8   3   0       23.02       23.42      8.13 o
   0   4   0       59.91       59.24      9.48 o
   1   4   0        1.17       -3.70      8.06 o
   2   4   0       95.90      102.60      9.30 o
   3   4   0        0.09       -0.24      6.40 o
   4   4   0       54.43       51.56      9.95 o
   5   4   0        0.83        8.22      7.29 o
   6   4   0        0.14        2.13      7.36 o
   1   5   0        6.73       16.24     10.58 o
   2   5   0        8.71        9.53      8.45 o
   3   5   0        2.08        5.00      8.60 o
 -10   1   1       77.13       74.44     11.41 o
  -9   1   1       10.15       20.84      8.59 o
  -8   1   1      141.39      125.41     27.48 o
  -7   1   1        8.81       10.74      8.75 o
  -6   1   1      110.03      103.23      6.51 o
  -5   1   1        2.62       15.29      5.06 o
  -4   1   1       30.93       32.23      3.44 o
  -3   1   1      761.97      812.50     18.70 o
  -2   1   1     4517.52     4696.61     15.59 o
  -1   1   1       62.64       52.13      2.96 o
   0   1   1      103.91      101.82      6.44 o
   1   1   1     7249.39     7825.65     15.08 o
   2   1   1     1036.36     1177.25      9.61 o
   3   1   1      170.57      164.45      5.15 o
   4   1   1       33.18       25.52      4.66 o
   5   1   1      133.39      129.46      6.74 o
   6   1   1       33.21       31.11      6.45 o
   7   1   1        7.93       17.15     11.50 o
   8   1   1       11.08       24.01     12.64 o
   9   1   1      143.86      168.57     10.87 o
 -10   2   1        1.57        3.49      8.54 o
  -9   2   1        0.01        3.00      7.85 o
  -8   2   1       29.57       26.55      7.11 o
  -7   2   1       62.45       60.76      7.30 o
  -6   2   1      152.49      152.08     20.54 o
  -5   2   1      160.14      156.80      6.85 o
  -4   2   1      515.35      505.17      9.08 o
  -3   2   1       20.03       25.25      4.15 o
  -2   2   1       15.54       10.98      3.92 o
  -1   2   1     1180.66     1151.30     10.86 o
   0   2   1      164.26      169.92      4.80 o
   1   2   1        0.57        1.75      3.68 o
   2   2   1       35.74       32.22      6.53 o
   3   2   1      525.21      541.85      9.15 o
   4   2   1       13.28        7.11      4.86 o
   5   2   1       13.79       19.70      5.57 o
   6   2   1        5.60        7.62      6.92 o
   7   2   1      145.12      142.28     14.88 o
   8   2   1        3.52        6.21      7.53 o
   9   2   1        1.03       -3.35      8.43 o
  -9   3   1       16.00       18.48      8.26 o
  -8   3   1        0.79        2.05      6.97 o
  -7   3   1       53.55       40.81      7.44 o
  -6   3   1      373.85      390.34     11.10 o
  -5   3   1      128.08      121.97     14.33 o
  -4   3   1      224.78      221.96      8.55 o
  -3   3   1      231.50      234.68      8.33 o
  -2   3   1        0.10        2.96      5.21 o
  -1   3   1        1.85        5.72      4.77 o
   0   3   1        5.61        4.21      3.32 o
   1   3   1       49.11       35.42      9.04 o
   2   3   1      169.33      181.68     17.07 o
   3   3   1       36.42       36.68      6.11 o
   4   3   1        1.35        0.00      5.54 o
   5   3   1      819.41      860.43     14.64 o
   6   3   1       30.83       17.88      7.04 o
   7   3   1       43.35       46.66      7.82 o
   8   3   1       10.32       14.92      8.32 o
  -7   4   1       25.06       28.41      8.36 o
  -6   4   1        0.50        1.58      7.70 o
  -5   4   1       18.61       18.09      7.49 o
  -4   4   1       30.98       34.46      7.84 o
  -3   4   1       56.95       61.03      7.72 o
  -2   4   1      113.41      128.86      8.70 o
  -1   4   1       12.80       14.04      5.24 o
   0   4   1        9.30        3.47      5.77 o
   1   4   1       11.99       12.68      6.97 o
   2   4   1       21.55       24.15      7.28 o
   3   4   1      291.45      339.93     20.08 o
   4   4   1        1.61        7.37      6.90 o
   5   4   1        0.61        4.31      7.08 o
   6   4   1        7.79        8.20      7.67 o
  -3   5   1        0.03        8.08      8.33 o
  -2   5   1       15.72       16.91      8.96 o
  -1   5   1       90.95      107.35     24.66 o
   0   5   1       27.98       56.45     13.14 o
   1   5   1      109.96      117.98     11.73 o
   2   5   1        3.18        0.06      8.72 o
 -11   0   2       53.92       48.55     10.08 o
 -10   0   2       62.28       51.96     11.92 o
  -9   0   2       65.72       56.43     11.64 o
  -8   0   2        3.17        4.15      9.52 o
  -7   0   2      502.14      487.80     14.91 o
  -6   0   2      515.39      539.59     13.10 o
  -5   0   2       83.25       97.23      7.17 o
  -4   0   2      883.57      964.59     12.72 o
  -3   0   2     1019.95     1022.97     11.18 o
   1   0   2     4014.71     4055.37     15.85 o
   2   0   2     1447.06     1401.84     12.12 o
   3   0   2      447.25      473.23      9.68 o
   5   0   2       16.86       15.47      7.62 o
   6   0   2       17.84       18.69      8.94 o
   7   0   2       74.32       64.85     10.98 o
   8   0   2        0.18        9.81     11.36 o
   9   0   2        7.45        7.91      9.22 o
 -11   1   2        4.92        9.80     12.94 o
 -10   1   2        3.31       11.79      8.38 o
  -9   1   2        0.45       28.28     15.05 o
  -8   1   2        0.01       10.70      9.79 o
  -7   1   2        4.73        8.59      5.96 o
  -6   1   2      101.51      103.60      9.86 o
  -5   1   2      527.15      524.07      8.55 o
  -4   1   2     1046.04     1142.79     19.13 o
  -3   1   2      779.39      890.93     13.02 o
  -2   1   2      726.72      745.82      8.16 o
  -1   1   2     1747.18     1758.34     40.75 o
   0   1   2       56.83       42.19      3.60 o
   1   1   2       78.09       93.43      6.57 o
   2   1   2      415.77      464.63      7.01 o
   3   1   2      133.25      152.65     11.15 o
   4   1   2      126.44      121.67      5.81 o
   5   1   2       22.82       12.20      5.28 o
   6   1   2        2.25        4.38      6.83 o
   7   1   2       11.43       11.86     10.13 o
   8   1   2      151.06      180.65     20.82 o
   9   1   2        2.46        7.81     10.57 o
 -10   2   2       18.00       14.34      8.64 o
  -9   2   2        1.52        2.16      7.68 o
  -8   2   2        4.75        0.49      6.46 o
  -7   2   2       61.35       47.73      6.71 o
  -6   2   2       11.14       13.30      5.39 o
  -5   2   2      457.88      484.07     14.56 o
  -4   2   2       52.82       45.68      4.84 o
  -3   2   2     1088.04     1221.69     24.73 o
  -2   2   2       24.74       31.82      3.23 o
  -1   2   2      355.60      359.02      8.89 o
   0   2   2      409.26      387.61     30.96 o
   1   2   2        7.97       15.88      3.92 o
   2   2   2       39.58       36.08      4.38 o
   3   2   2      518.25      570.96     14.09 o
   4   2   2       93.49       77.97      6.19 o
   5   2   2       26.83       35.86     13.11 o
   6   2   2      370.70      362.35     10.71 o
   7   2   2       41.05       49.78      7.90 o
   8   2   2        5.53       13.34      8.40 o
  -9   3   2        1.29        5.23      7.90 o
  -8   3   2       68.56       71.20      7.87 o
  -7   3   2       80.52       70.54      7.68 o
  -6   3   2        1.80        2.33      5.98 o
  -5   3   2       18.33       20.92      6.21 o
  -4   3   2       67.54       64.32      6.69 o
  -3   3   2       22.18       23.98      5.97 o
  -2   3   2      103.26       99.26      6.48 o
  -1   3   2      154.39      161.79      6.94 o
   0   3   2       76.07       69.45      9.65 o
   1   3   2       21.69       20.41      5.88 o
   2   3   2       60.42       58.60      6.30 o
   3   3   2        6.33       10.25      5.59 o
   4   3   2      162.12      156.37      8.15 o
   5   3   2        2.99        6.46      6.28 o
   6   3   2       17.48       19.17     10.67 o
   7   3   2       24.20       29.30     15.17 o
  -7   4   2       15.47       12.01      8.03 o
  -6   4   2        9.20        7.42      7.40 o
  -5   4   2        8.34       14.74      7.38 o
  -4   4   2        0.85        4.85      6.59 o
  -3   4   2       80.51       84.04      7.94 o
  -2   4   2        8.68        7.22      6.68 o
  -1   4   2       30.37       24.61      5.48 o
   0   4   2       43.94       48.21     13.80 o
   1   4   2       47.95       44.25      7.68 o
   2   4   2       75.17       62.11      8.59 o
   3   4   2       68.32       75.33      8.92 o
   4   4   2        4.98        5.16      7.06 o
   5   4   2        0.16        0.63      7.30 o
  -4   5   2        9.14        4.34     11.16 o
  -3   5   2        1.76        0.41     10.20 o
  -2   5   2        0.84        4.53      8.08 o
  -1   5   2       25.19       34.07      9.27 o
   0   5   2       88.63      115.65     11.22 o
   1   5   2       16.98       25.12      9.74 o
   2   5   2        5.26        5.98      8.74 o
 -11   1   3        0.71       15.44      9.51 o
 -10   1   3       32.68       35.79      8.69 o
  -9   1   3      245.71      249.08     24.07 o
  -8   1   3       37.78       46.06      7.97 o
  -7   1   3      137.66      128.81     11.69 o
  -6   1   3      225.00      239.73      7.01 o
  -5   1   3      507.51      600.78      8.15 o
  -4   1   3      512.78      515.49     12.50 o
  -3   1   3       25.34       20.39      1.60 o
  -2   1   3      281.47      288.25      3.38 o
  -1   1   3        4.88        5.76      1.92 o
   0   1   3      136.80      124.37      5.46 o
   1   1   3       16.04       10.99      2.25 o
   2   1   3      547.16      576.04      9.25 o
   3   1   3      315.55      310.18      9.91 o
   4   1   3      115.40      104.89     10.03 o
   5   1   3       11.06       10.02      6.02 o
   6   1   3       21.17       33.52     20.51 o
   7   1   3       26.12       18.13     13.90 o
   8   1   3       36.83       37.67      9.01 o
 -11   2   3        8.85        5.43      8.88 o
 -10   2   3        1.50        2.86      8.07 o
  -9   2   3       61.54       59.80      8.04 o
  -8   2   3       11.36       10.12      6.27 o
  -7   2   3      143.24      110.44      8.22 o
  -6   2   3      325.97      301.58     12.02 o
  -5   2   3       11.35        8.70      2.92 o
  -4   2   3      111.84      141.12      4.31 o
  -3   2   3      404.35      416.97      7.46 o
  -2   2   3        0.05        1.88      2.73 o
  -1   2   3        0.16        3.25      2.51 o
   0   2   3        9.96        4.32      4.67 o
   1   2   3      131.12      120.87      6.55 o
   2   2   3       37.27       46.43      4.78 o
   3   2   3       98.29       90.00      6.07 o
   4   2   3       73.93       72.94      9.52 o
   5   2   3      191.45      201.65     10.16 o
   6   2   3       31.21       35.44      7.33 o
   7   2   3        0.08        3.81      7.26 o
   8   2   3        7.87        2.43      8.08 o
  -9   3   3        0.03       -4.24     12.06 o
  -8   3   3       15.90       19.28      7.25 o
  -7   3   3       10.93       12.99      6.51 o
  -6   3   3       58.05       54.31     11.83 o
  -5   3   3      115.67      110.49      7.70 o
  -4   3   3       10.77       14.67      9.85 o
  -3   3   3       44.09       44.90      5.98 o
  -2   3   3      318.01      301.58      8.37 o
  -1   3   3      411.97      386.76     31.46 o
   0   3   3       93.05       93.94     11.35 o
   1   3   3      109.05      106.79      7.10 o
   2   3   3        1.03        4.82      5.54 o
   3   3   3      124.06      108.25      9.89 o
   4   3   3      103.83      109.68      8.04 o
   5   3   3        7.90        2.59      6.33 o
   6   3   3       23.10       28.88      7.50 o
   7   3   3        0.00       -0.78      7.88 o
  -7   4   3        2.15        5.05      8.09 o
  -6   4   3       12.80        6.51      7.65 o
  -5   4   3       23.60       27.19      7.35 o
  -4   4   3        1.13        6.98      6.32 o
  -3   4   3       14.88        6.60      6.58 o
  -2   4   3       34.06       27.61      5.43 o
  -1   4   3       11.77        3.37      6.04 o
   0   4   3       74.05       78.57     12.30 o
   1   4   3      210.73      248.42     24.10 o
   2   4   3       45.63       50.17      8.17 o
   3   4   3        6.48       10.51      6.81 o
   4   4   3        0.01        2.78     10.75 o
   5   4   3        0.79        1.07      7.28 o
  -4   5   3        0.12       -2.39      8.23 o
  -3   5   3        0.12       -0.42      7.90 o
  -2   5   3        3.79        8.60      7.65 o
  -1   5   3        1.42        3.65      7.21 o
   0   5   3       39.53       35.75     13.37 o
   1   5   3        0.49        3.01     10.24 o
 -12   0   4        4.97        0.05      8.98 o
 -11   0   4       60.46       52.91     14.14 o
 -10   0   4       75.78       75.49     13.05 o
  -9   0   4        0.23       -1.40     10.02 o
  -8   0   4      840.91      871.59     19.52 o
  -7   0   4      360.37      360.41     12.43 o
  -6   0   4     1535.73     1525.80     19.20 o
  -5   0   4      154.84      158.03      5.09 o
  -4   0   4     1017.10     1060.31     18.29 o
  -3   0   4       94.51      107.95      2.99 o
  -2   0   4     1487.61     1518.17     47.25 o
  -1   0   4      376.73      398.33      7.21 o
   0   0   4      215.97      203.10      3.03 o
   1   0   4     1120.24     1155.24     26.67 o
   3   0   4      270.26      291.40      9.40 o
   4   0   4      623.13      713.97     15.46 o
   5   0   4       30.13       32.73      9.30 o
   6   0   4       37.03       34.28     10.76 o
   8   0   4       21.93       19.50     10.00 o
 -12   1   4        2.07       10.84     13.70 o
 -11   1   4       14.35       14.38      9.21 o
 -10   1   4       41.27       46.65     14.54 o
  -9   1   4        6.76       25.27     11.74 o
  -8   1   4      298.46      294.69      9.72 o
  -7   1   4        0.00        1.96      3.17 o
  -6   1   4      256.33      299.76      7.95 o
  -5   1   4      209.04      225.51     12.32 o
  -4   1   4     1324.07     1422.00     20.75 o
  -3   1   4       21.03       16.29      1.40 o
  -2   1   4      119.91      124.52      4.26 o
  -1   1   4      221.90      252.59      8.65 o
   0   1   4      192.95      178.21      3.48 o
   1   1   4        0.01        0.59      2.05 o
   2   1   4      104.07      110.06      5.91 o
   3   1   4      151.20      137.45      4.78 o
   4   1   4       38.53       31.86     10.78 o
   5   1   4       35.93       31.00      6.54 o
   6   1   4       84.22       88.97     42.17 o
   7   1   4        4.41       10.29     10.53 o
   8   1   4        5.01       10.95      8.63 o
 -11   2   4        7.57       11.37      8.29 o
 -10   2   4       17.10       10.70      7.48 o
  -9   2   4       11.70       12.10      7.42 o
  -8   2   4       14.93       10.72      6.35 o
  -7   2   4       65.51       56.21      6.53 o
  -6   2   4      108.20      105.99      8.58 o
  -5   2   4       29.95       31.91      3.23 o
  -4   2   4      740.83      769.07     13.93 o
  -3   2   4      195.34      172.43      8.20 o
  -2   2   4      371.90      401.28     13.57 o
  -1   2   4      147.48      158.38      4.71 o
   0   2   4      700.15      731.00     21.98 o
   1   2   4        0.10        3.61      3.51 o
   2   2   4       10.46        6.72      3.52 o
   3   2   4       12.30       11.90      5.34 o
   4   2   4        1.15        5.37      5.49 o
   5   2   4        4.91        4.48      8.08 o
   6   2   4        1.66       11.82      7.05 o
   7   2   4       21.68       19.52      8.11 o
 -10   3   4       13.74       11.99      8.13 o
  -9   3   4        5.21        8.22      7.38 o
  -8   3   4        0.79       13.37     10.52 o
  -7   3   4        0.01        3.92      7.41 o
  -6   3   4        0.00        1.62      6.22 o
  -5   3   4       87.39       86.65      7.17 o
  -4   3   4       33.03       39.26      5.95 o
  -3   3   4        2.07        1.18      4.05 o
  -2   3   4       15.83        6.86      3.93 o
  -1   3   4        2.73        4.64      6.41 o
   0   3   4        0.09        3.01      6.36 o
   1   3   4       34.64       35.74      6.03 o
   2   3   4       45.79       40.47      6.08 o
   3   3   4       54.27       46.71      6.51 o
   4   3   4        7.94       10.97      6.34 o
   5   3   4        2.33        4.35      6.52 o
   6   3   4       13.18       23.95      7.92 o
  -8   4   4       23.93       24.03      9.30 o
  -7   4   4        1.82        5.33      8.15 o
  -6   4   4        0.37       -1.84      7.42 o
  -5   4   4       13.29       16.73      6.92 o
  -4   4   4       43.88       38.48      7.30 o
  -3   4   4       67.47       47.19      7.10 o
  -2   4   4       18.73       15.47      5.06 o
  -1   4   4        2.21       -4.29      8.15 o
   0   4   4       15.60       18.68      7.18 o
   1   4   4       66.87       70.14      8.51 o
   2   4   4       15.37       17.00      7.31 o
   3   4   4        9.14       10.48      7.17 o
   4   4   4        1.95       -1.06      9.55 o
  -4   5   4       11.92        9.44      7.62 o
  -3   5   4        8.29        7.09      8.04 o
  -2   5   4       19.19       14.03      8.43 o
  -1   5   4       79.49      103.19     11.20 o
   0   5   4        0.01        3.29      9.11 o
 -12   1   5       12.84       18.71      9.64 o
 -11   1   5       20.97       13.42      8.39 o
 -10   1   5       66.42       70.91      9.43 o
  -9   1   5       29.17       21.83      8.50 o
  -8   1   5       35.32       27.98      6.22 o
  -7   1   5      113.20      105.28      4.06 o
  -6   1   5      539.09      610.80     42.07 o
  -5   1   5       44.81       50.31      2.48 o
  -4   1   5       96.79       86.32      3.00 o
  -3   1   5     1017.90      985.82     18.44 o
  -2   1   5      386.72      381.15      5.41 o
  -1   1   5      607.52      630.47     17.71 o
   0   1   5      450.93      472.78     10.68 o
   1   1   5      465.96      470.39      5.26 o
   2   1   5      473.09      496.64      9.31 o
   3   1   5        0.89        8.63      3.49 o
   4   1   5        0.65       14.79      7.86 o
   5   1   5       46.06       38.99     12.01 o
   6   1   5        0.00        9.83     10.20 o
   7   1   5        0.00       16.99     13.06 o
 -11   2   5        0.45        5.31      7.94 o
 -10   2   5       48.69       37.57      7.96 o
  -9   2   5        0.42       -0.43      6.19 o
  -8   2   5        3.27       -0.30      5.97 o
  -7   2   5       83.88       77.42      8.01 o
  -6   2   5      164.79      172.09      5.82 o
  -5   2   5        1.36        6.33      2.78 o
  -4   2   5       32.14       39.37      8.19 o
  -3   2   5      497.73      496.12     10.90 o
  -2   2   5       25.00       20.65      2.84 o
  -1   2   5       10.28       12.03      3.17 o
   0   2   5       51.11       48.87      3.95 o
   1   2   5      206.62      208.09      6.64 o
   2   2   5       94.69       86.96      6.18 o
   3   2   5       13.72       10.01      5.42 o
   4   2   5       65.93       82.74      8.49 o
   5   2   5        0.03        5.30      8.14 o
   6   2   5        0.11        1.51      7.17 o
   7   2   5        4.41        6.35      8.10 o
 -10   3   5        0.91        6.91      7.85 o
  -9   3   5        1.16        5.82      7.20 o
  -8   3   5       70.05       55.42      7.84 o
  -7   3   5       11.22       17.53      6.85 o
  -6   3   5       50.71       42.96      7.05 o
  -5   3   5      174.46      177.77      5.52 o
  -4   3   5       19.97       21.66      5.44 o
  -3   3   5      155.56      155.91      5.92 o
  -2   3   5      149.38      148.97      5.78 o
  -1   3   5      206.89      210.85     10.32 o
   0   3   5       12.50       20.95      5.91 o
   1   3   5        4.67        2.56      5.32 o
   2   3   5       13.37        7.50      5.59 o
   3   3   5       26.87       21.52      6.32 o
   4   3   5       18.65       10.56      6.86 o
   5   3   5        7.58        9.75      7.00 o
   6   3   5       10.81       19.81     12.47 o
  -8   4   5        0.79        7.15      8.74 o
  -7   4   5        5.33        2.77      8.54 o
  -6   4   5       10.26       10.61      7.26 o
  -5   4   5       27.55       32.12      6.96 o
  -4   4   5        0.37       -1.82      5.92 o
  -3   4   5       65.53       55.68      5.72 o
  -2   4   5        4.21        1.72      9.03 o
  -1   4   5       32.02       29.69      7.31 o
   0   4   5       24.59       27.70      7.21 o
   1   4   5       37.53       34.21      7.49 o
   2   4   5        0.35        3.71      6.75 o
   4   4   5        3.38       -1.34      7.56 o
  -4   5   5        3.98        7.03      7.26 o
  -3   5   5       12.07        0.91      7.62 o
  -2   5   5        0.31        3.03      7.54 o
  -1   5   5        3.22        3.38      9.76 o
 -12   0   6       23.50       15.45     12.97 o
 -11   0   6       10.35        8.37     11.62 o
 -10   0   6       13.01       20.88     10.90 o
  -9   0   6       87.44       94.96     11.75 o
  -8   0   6        1.01        1.72      8.15 o
  -7   0   6      230.94      251.86      7.46 o
  -6   0   6      145.04      123.34      5.37 o
  -5   0   6        0.00        1.40      3.47 o
  -4   0   6      228.05      255.13      6.35 o
  -3   0   6     1416.93     1419.83     21.80 o
  -2   0   6      317.66      379.05     32.17 o
  -1   0   6     2587.04     2843.16     21.22 o
   0   0   6     1288.66     1358.72     25.68 o
   1   0   6        1.30       -0.81      3.33 o
   2   0   6      222.48      226.37      8.99 o
   3   0   6      162.41      146.66     10.04 o
   4   0   6       10.83        7.86      8.97 o
   5   0   6        7.26        2.22      9.49 o
   6   0   6        6.78       -1.78     11.10 o
 -12   1   6        4.94        7.76      9.76 o
 -11   1   6        7.82        9.96      8.43 o
 -10   1   6       22.13       17.41      7.51 o
  -9   1   6       39.64       37.22      6.95 o
  -8   1   6       78.03       82.23      5.12 o
  -7   1   6       30.78       30.36      4.06 o
  -6   1   6       20.32       17.68      2.38 o
  -5   1   6      755.85      827.53     13.69 o
  -4   1   6        0.22        2.99      1.44 o
  -3   1   6      754.99      805.08     13.12 o
  -2   1   6      206.40      185.29      2.94 o
  -1   1   6      250.21      263.77      4.41 o
   0   1   6       42.75       42.93      2.78 o
   1   1   6       14.40       10.19      3.08 o
   2   1   6      168.25      185.63      5.05 o
   3   1   6        9.87        7.91      3.98 o
   4   1   6       30.17       34.36     10.39 o
   5   1   6        7.47       -1.35      9.34 o
   6   1   6       23.08       21.22      8.00 o
   7   1   6        0.19       10.64      9.80 o
 -12   2   6        1.12        1.29     10.62 o
 -11   2   6        5.26       11.14      7.75 o
 -10   2   6       17.37       15.93      7.36 o
  -9   2   6        1.09        0.22      5.92 o
  -8   2   6       44.38       39.14      5.62 o
  -7   2   6      103.95      105.97      5.82 o
  -6   2   6       24.57       33.32      3.49 o
  -5   2   6      360.30      312.07      5.75 o
  -4   2   6      184.67      181.29      9.73 o
  -3   2   6      101.63       91.66      3.28 o
  -2   2   6      196.88      188.72     13.64 o
  -1   2   6       31.51       25.12      3.56 o
   0   2   6        0.00        1.44      4.24 o
   1   2   6      131.99      121.84      6.21 o
   2   2   6        1.02        6.65      7.23 o
   3   2   6       19.98       33.87      8.76 o
   4   2   6       78.74       98.48     15.21 o
   5   2   6        0.18        4.99      6.91 o
   6   2   6       16.85       18.86      8.32 o
 -10   3   6        2.34       10.57     10.87 o
  -9   3   6       14.53       30.94      7.87 o
  -8   3   6        1.43       -1.18      6.83 o
  -7   3   6       55.25       51.06      9.13 o
  -6   3   6       13.88       12.46      3.97 o
  -5   3   6        0.46        5.51      5.07 o
  -4   3   6      164.35      161.91      5.78 o
  -3   3   6        0.77       -1.78      3.96 o
  -2   3   6        0.00        0.12      6.83 o
  -1   3   6       70.31       68.43      9.78 o
   0   3   6        6.61        2.98      5.37 o
   1   3   6        1.09        2.18      5.46 o
   2   3   6       13.46       13.61      6.04 o
   3   3   6       22.48       35.92     23.93 o
   4   3   6        0.17        4.92      6.82 o
   5   3   6        5.89        6.17      7.24 o
  -8   4   6        2.57        4.07      8.94 o
  -7   4   6        1.24        0.09      7.18 o
  -6   4   6       35.89       43.80     15.97 o
  -5   4   6        0.00        1.37      7.35 o
  -4   4   6        0.41        5.09      5.61 o
  -3   4   6        0.01       -0.98      4.81 o
  -2   4   6       25.64       24.90      8.82 o
  -1   4   6        0.67       -0.89      6.57 o
   0   4   6        1.03       11.31      8.69 o
   1   4   6       18.51       19.53      7.28 o
   2   4   6        1.02        1.76      7.14 o
   3   4   6        4.79        0.53      6.87 o
  -3   5   6        0.00        2.49      7.52 o
  -2   5   6        2.46        7.55     12.56 o
 -12   1   7        0.84       10.65     11.51 o
 -11   1   7        0.20        1.24     10.92 o
 -10   1   7       18.84       10.02      6.86 o
  -9   1   7       16.68       15.84      5.02 o
  -8   1   7       12.99       13.67      4.54 o
  -7   1   7        7.12        8.82      3.28 o
  -6   1   7       63.49       64.96      2.93 o
  -5   1   7        1.69        5.87      2.00 o
  -4   1   7       21.13       21.83      1.53 o
  -3   1   7      782.11      838.06      8.54 o
  -2   1   7      297.15      318.08      4.82 o
  -1   1   7        8.79        8.84      2.50 o
   0   1   7      155.32      164.22      7.14 o
   1   1   7       41.83       45.00      3.74 o
   2   1   7        5.35        8.46      3.94 o
   3   1   7        2.81        3.97      4.18 o
   4   1   7        2.08       14.18     10.23 o
   5   1   7       12.90       10.17      7.22 o
   6   1   7       14.56       24.58     13.32 o
 -12   2   7       15.93        8.42      8.04 o
 -11   2   7        0.11        3.53      6.99 o
 -10   2   7        4.82        4.19      6.44 o
  -9   2   7        0.06        2.57      4.09 o
  -8   2   7       86.33       96.76      5.73 o
  -7   2   7       79.62       92.05      4.39 o
  -6   2   7       19.10       19.03      2.80 o
  -5   2   7      380.85      361.35      9.11 o
  -4   2   7      142.25      151.80      3.90 o
  -3   2   7       28.39       29.35      3.40 o
  -2   2   7      327.34      301.39     12.20 o
  -1   2   7       20.65       25.51      6.02 o
   0   2   7       54.04       60.25      5.31 o
   1   2   7        4.56        2.17      5.15 o
   2   2   7       20.85       15.72      5.86 o
   3   2   7        9.11       10.61      6.67 o
   4   2   7       28.53       29.46      7.39 o
   5   2   7        3.51        5.95      7.42 o
 -11   3   7        0.52        9.57     12.77 o
 -10   3   7       29.28       34.37      8.45 o
  -9   3   7        8.88       10.99      7.40 o
  -8   3   7       11.11        8.58      6.87 o
  -7   3   7       42.47       50.74      6.60 o
  -6   3   7        4.60        1.55      4.91 o
  -5   3   7       22.24       21.55      6.33 o
  -4   3   7       43.84       25.34      6.89 o
  -3   3   7       34.21       36.43      5.70 o
  -2   3   7       41.45       43.80     10.24 o
  -1   3   7        0.15       -1.16      5.27 o
   0   3   7       68.62       64.16      6.66 o
   1   3   7       41.76       40.37      6.39 o
   2   3   7      120.84      120.28     22.37 o
   3   3   7        1.99        9.20      9.70 o
   4   3   7       18.16       32.51     17.28 o
  -8   4   7        2.00        9.64      8.42 o
  -7   4   7        0.07       -5.46      7.32 o
  -6   4   7       61.56       60.52      7.99 o
  -5   4   7        0.03        1.03      6.55 o
  -4   4   7        0.30       -0.72      4.73 o
  -3   4   7       31.68       25.13      6.53 o
  -2   4   7       11.18        5.74      8.23 o
  -1   4   7       42.96       52.44      8.93 o
   0   4   7      108.91      115.64     20.49 o
   1   4   7        0.32        1.25      9.45 o
   2   4   7       29.26       25.89      8.34 o
 -13   0   8        1.83        1.78     15.00 o
 -12   0   8        3.95        9.85     13.08 o
 -11   0   8       34.69       29.40     12.30 o
 -10   0   8       16.11       12.59     10.72 o
  -9   0   8      324.97      316.85      9.60 o
  -8   0   8      154.91      145.89      7.04 o
  -7   0   8       70.88       59.21      5.15 o
  -6   0   8      404.55      365.36     18.82 o
  -5   0   8     1620.74     1816.57     25.28 o
  -4   0   8     1203.21     1250.11     10.41 o
  -3   0   8     1584.66     1642.32     15.32 o
  -2   0   8      285.86      292.95     38.53 o
  -1   0   8       69.86       58.44      8.77 o
   0   0   8      216.02      185.70      4.15 o
   1   0   8      102.11      101.81      5.67 o
   2   0   8       22.74       20.76      5.31 o
   3   0   8       36.88       26.35      4.98 o
   4   0   8        2.93        5.03      7.88 o
   5   0   8       84.02       52.93     13.63 o
   6   0   8        7.35        0.78     13.69 o
 -13   1   8        0.43        6.40     11.81 o
 -12   1   8        2.77       -0.33      8.22 o
 -11   1   8       34.80       25.04      8.16 o
 -10   1   8        0.78        6.60      6.20 o
  -9   1   8        8.69        5.54      5.18 o
  -8   1   8        0.74        5.81      3.59 o
  -7   1   8      605.37      609.44      9.46 o
  -6   1   8      516.94      549.54     16.05 o
  -5   1   8       46.39       41.15      2.09 o
  -4   1   8      302.13      258.20     10.50 o
  -3   1   8      117.57      117.44      2.78 o
  -2   1   8      375.81      375.54      7.05 o
  -1   1   8      440.24      470.49      9.02 o
   0   1   8       19.19       20.91      3.33 o
   1   1   8       26.47       32.26      4.13 o
   2   1   8       30.58       31.23      4.79 o
   3   1   8       71.55       76.05     11.82 o
   4   1   8       15.10       23.34     10.48 o
   5   1   8       96.05      123.69     15.07 o
 -12   2   8        2.44        3.37      7.33 o
 -11   2   8       12.97        4.19      7.10 o
 -10   2   8       35.50       25.22      7.13 o
  -9   2   8       29.14       23.96      5.17 o
  -8   2   8       28.73       25.46      4.49 o
  -7   2   8      104.14       97.03      4.72 o
  -6   2   8        8.28        7.38      3.26 o
  -5   2   8       19.96       14.45      3.02 o
  -4   2   8      195.81      202.46      5.03 o
  -3   2   8        0.15        1.42      3.16 o
  -2   2   8        8.91        6.01      3.79 o
  -1   2   8       55.54       54.32      5.14 o
   0   2   8       42.52       40.27      5.29 o
   1   2   8      181.00      166.29     18.25 o
   2   2   8        2.72        3.15      5.49 o
   3   2   8      119.56      122.38      8.25 o
   4   2   8        0.75        0.19      6.92 o
   5   2   8        3.17       14.06      9.75 o
 -11   3   8        0.37       -0.13      8.11 o
 -10   3   8       29.40       31.57      8.24 o
  -9   3   8        8.13       11.74      7.81 o
  -8   3   8       18.94       18.74      7.33 o
  -7   3   8       32.21       41.53      4.53 o
  -6   3   8        0.00       -0.34      4.50 o
  -5   3   8       56.55       56.65     10.41 o
  -4   3   8       75.05       67.54      6.88 o
  -3   3   8       35.83       32.62      4.36 o
  -2   3   8       60.72       61.59      8.31 o
  -1   3   8        2.74        2.44      5.23 o
   0   3   8        1.30       12.48      8.72 o
   1   3   8       27.05       26.64      6.44 o
   2   3   8        0.17        1.26      6.75 o
   3   3   8       23.84       23.64      7.74 o
   4   3   8       31.13       38.29      9.91 o
  -9   4   8       20.34       19.42      9.48 o
  -8   4   8        0.70        6.06      7.92 o
  -7   4   8        5.42       11.78      7.39 o
  -6   4   8        0.60        0.66      6.60 o
  -5   4   8        4.26        0.46      5.98 o
  -4   4   8        1.76       -1.97      5.97 o
  -3   4   8       26.51       18.95      6.47 o
  -2   4   8       40.42       37.82      6.13 o
  -1   4   8       10.35        6.98      7.10 o
   0   4   8        0.37       -1.78      9.99 o
   1   4   8        0.04        6.59      7.38 o
 -13   1   9       44.95       35.91     14.82 o
 -12   1   9       27.76       21.54      8.05 o
 -11   1   9       10.53        6.69      7.27 o
 -10   1   9       39.22       28.86      5.58 o
  -9   1   9      141.03      145.68      9.21 o
  -8   1   9       95.59       89.85      4.51 o
  -7   1   9        5.35        4.43      2.51 o
  -6   1   9       80.39       76.97      4.57 o
  -5   1   9      424.26      415.33      6.27 o
  -4   1   9      158.38      137.84      6.91 o
  -3   1   9      106.42       96.03      2.63 o
  -2   1   9      354.01      333.99     18.78 o
  -1   1   9       99.57       88.93      6.06 o
   0   1   9        4.66        8.11      3.13 o
   1   1   9       10.91       15.52      4.28 o
   2   1   9       39.41       35.71      7.82 o
   3   1   9       36.50       53.10     11.27 o
   4   1   9        7.64       10.35     10.58 o
   5   1   9        4.00       10.33     11.53 o
 -11   2   9       11.46        8.93      6.83 o
 -10   2   9        0.91        5.18      4.91 o
  -9   2   9       39.16       39.12      5.49 o
  -8   2   9       13.61        8.36      3.36 o
  -7   2   9        4.63        8.35      3.10 o
  -6   2   9      315.20      336.70      5.59 o
  -5   2   9       73.84       62.37      3.78 o
  -4   2   9       11.63       10.88      3.48 o
  -3   2   9       30.76       26.37      3.68 o
  -2   2   9       79.83       71.54      5.49 o
  -1   2   9       48.79       53.18      6.33 o
   0   2   9       16.11       16.78      5.52 o
   1   2   9        1.00        8.33      5.67 o
   2   2   9       34.49       40.06      6.75 o
   3   2   9       21.69       24.85     10.10 o
   4   2   9        1.96        5.82     10.16 o
 -11   3   9       20.10       20.19     13.88 o
 -10   3   9        2.52        3.93      7.93 o
  -9   3   9       62.78       62.97      9.80 o
  -8   3   9        7.53        6.38      6.43 o
  -7   3   9       10.80        7.66      4.97 o
  -6   3   9       49.95       49.57      5.83 o
  -5   3   9       62.09       50.96      4.67 o
  -4   3   9      138.59      136.42      5.63 o
  -3   3   9       28.60       20.37      4.12 o
  -2   3   9        5.82        7.57      5.27 o
  -1   3   9       37.01       29.19      6.33 o
   0   3   9       99.18      101.59      7.71 o
   1   3   9       65.95       73.15     17.19 o
   2   3   9       43.61       46.26      8.11 o
   3   3   9        0.00        0.64     10.28 o
  -9   4   9        2.07       -0.33     13.80 o
  -8   4   9        1.50        8.72     12.65 o
  -7   4   9        3.97        0.76      7.35 o
  -6   4   9        2.72        8.45      7.13 o
  -5   4   9        4.81        4.86      9.04 o
  -4   4   9        1.89        1.25      6.05 o
  -3   4   9       10.00       13.12      6.74 o
  -2   4   9      121.33      148.17      9.62 o
  -1   4   9       41.80       44.86      9.66 o
   0   4   9        6.13        3.23      7.14 o
 -13   0  10        2.96       -1.32     14.04 o
 -12   0  10      130.43      126.79     15.75 o
 -11   0  10      451.34      489.84     40.17 o
 -10   0  10       30.56       27.89      6.99 o
  -9   0  10        0.30        2.51      5.60 o
  -8   0  10       55.34       51.47      5.76 o
  -7   0  10       14.82       14.27      6.16 o
  -6   0  10       12.21       11.30      4.00 o
  -5   0  10      133.11      123.47     12.83 o
  -4   0  10      999.33      879.68     79.80 o
  -3   0  10       78.26       70.20      3.61 o
  -2   0  10      233.56      259.59      6.23 o
  -1   0  10       60.46       51.46      5.17 o
   0   0  10      476.83      468.26      9.77 o
   1   0  10      170.21      162.08      7.56 o
   2   0  10       33.29       22.91      6.43 o
   3   0  10       16.52        4.94      9.44 o
   4   0  10        9.69       -1.33     12.06 o
 -13   1  10       38.81       40.70     17.22 o
 -12   1  10        4.28       13.66     13.07 o
 -11   1  10        0.12        1.13      9.24 o
 -10   1  10       35.18       36.46      4.63 o
  -9   1  10      228.35      230.00      5.65 o
  -8   1  10       38.15       35.88      3.24 o
  -7   1  10       20.89       21.97      2.71 o
  -6   1  10       79.42       80.13      3.58 o
  -5   1  10       43.97       32.65      2.92 o
  -4   1  10       34.83       30.03      2.10 o
  -3   1  10       17.30       16.00      3.04 o
  -2   1  10        0.08        1.23      2.72 o
  -1   1  10       46.82       40.94      4.07 o
   0   1  10       67.96       74.05      4.93 o
   1   1  10        0.63        0.74      5.31 o
   2   1  10       21.33       29.51     10.34 o
   3   1  10       62.64       65.34     11.88 o
   4   1  10       26.41       38.21     12.50 o
 -12   2  10        7.52       20.01     13.36 o
 -11   2  10        0.80       -0.76      6.67 o
 -10   2  10       12.27        7.64      6.64 o
  -9   2  10        4.77        6.28      3.38 o
  -8   2  10      253.21      261.84      5.81 o
  -7   2  10      308.32      338.69      6.79 o
  -6   2  10       11.78        9.82      3.34 o
  -5   2  10        8.51        8.10      3.34 o
  -4   2  10      165.15      161.03      4.93 o
  -3   2  10       54.17       45.74      4.06 o
  -2   2  10        0.16        1.74      4.48 o
  -1   2  10       84.58       84.44      9.00 o
   0   2  10      115.67      113.46     10.69 o
   1   2  10       21.90       13.44      8.94 o
   2   2  10       67.52       73.62     11.37 o
   3   2  10       19.69       18.19     10.24 o
 -11   3  10        0.27        7.27     12.94 o
  -9   3  10       10.38       19.50     10.89 o
  -8   3  10        2.57        9.68      7.70 o
  -7   3  10        7.82        7.59      5.82 o
  -6   3  10        1.65        1.54      4.00 o
  -5   3  10       22.04       21.07      4.59 o
  -4   3  10        1.66        3.35      4.81 o
  -3   3  10       60.68       63.05     13.49 o
  -2   3  10        7.03        4.15      5.55 o
  -1   3  10       26.38       16.05      6.30 o
   0   3  10       20.72       16.11      6.71 o
   1   3  10        0.02       12.82      9.39 o
   2   3  10        1.87        6.48     10.04 o
  -8   4  10       17.36       19.85     13.51 o
  -7   4  10        5.64        1.72     12.99 o
  -5   4  10       14.63       11.62      7.23 o
  -4   4  10       59.72       34.23     16.77 o
  -3   4  10        3.17        2.51      6.71 o
  -2   4  10       35.64       32.85     10.30 o
  -1   4  10        4.22        8.12      7.13 o
 -13   1  11       22.03       38.19     16.24 o
 -12   1  11       28.82       18.75     10.13 o
 -11   1  11        6.55        4.83      6.03 o
 -10   1  11      253.52      281.40     13.90 o
  -9   1  11        3.30        2.76      4.59 o
  -8   1  11       42.51       41.50      3.99 o
  -7   1  11       99.33      104.88      4.99 o
  -6   1  11       37.84       39.53      3.77 o
  -5   1  11        1.50        0.45      2.18 o
  -4   1  11        0.26        0.67      2.30 o
  -3   1  11      284.80      271.21     13.11 o
  -2   1  11      465.46      490.14     16.18 o
  -1   1  11        0.99        7.92      4.31 o
   0   1  11        1.18        3.05      5.21 o
   1   1  11      177.22      221.57     13.36 o
   2   1  11       25.62       34.32      9.94 o
   3   1  11        6.75       10.54     10.86 o
 -12   2  11       11.48       12.30     13.42 o
 -11   2  11       15.76       12.49      7.44 o
 -10   2  11        7.15       11.00      6.41 o
  -9   2  11        4.76        2.31      3.99 o
  -8   2  11      118.87      124.37      6.19 o
  -7   2  11        4.16        7.79      4.39 o
  -6   2  11       34.69       24.72      4.32 o
  -5   2  11       50.89       47.31      3.83 o
  -4   2  11      239.67      245.77      5.23 o
  -3   2  11        6.60        6.31      3.54 o
  -2   2  11        0.74       -0.39      4.40 o
  -1   2  11       13.71       26.40      7.24 o
   0   2  11       28.23       27.22      9.00 o
   1   2  11        2.31        8.14      8.72 o
   2   2  11       10.84        7.73      9.26 o
 -11   3  11        1.68        2.73     13.28 o
 -10   3  11        0.47       -0.16     11.87 o
  -9   3  11        3.93       40.39     11.47 o
  -8   3  11       18.15       20.76      5.26 o
  -7   3  11       46.71       47.46      5.73 o
  -6   3  11      505.48      568.51     15.73 o
  -5   3  11        1.33        2.64      5.21 o
  -4   3  11       55.28       40.95      4.90 o
  -3   3  11       32.95       30.43      5.93 o
  -2   3  11        5.54        3.89      5.99 o
  -1   3  11       22.69       22.78      9.13 o
   0   3  11        5.30        6.33      9.18 o
   1   3  11       13.39       13.14      9.25 o
  -8   4  11       83.00       88.58     15.65 o
  -7   4  11        0.01       -1.41     12.33 o
  -5   4  11        3.56        0.60      6.93 o
  -4   4  11       70.58       65.90     10.98 o
  -3   4  11        4.64        7.27      6.88 o
  -2   4  11       38.95       34.00      7.64 o
 -13   0  12       28.17       13.44     14.75 o
 -12   0  12      190.06      202.57     25.41 o
 -11   0  12      373.62      404.09     46.40 o
 -10   0  12      252.92      252.56     20.73 o
  -9   0  12      385.64      403.36     13.04 o
  -8   0  12       48.73       46.44      8.19 o
  -7   0  12        6.90        5.11      5.30 o
  -6   0  12       90.27       67.01     12.68 o
  -5   0  12       81.36       77.39      7.00 o
  -4   0  12       50.12       41.80      3.10 o
  -3   0  12        2.01        1.42      4.85 o
  -2   0  12       36.96       30.75      5.23 o
  -1   0  12     1174.31     1409.97    102.49 o
   0   0  12        3.92        8.94      5.51 o
   1   0  12      127.32      147.21     28.49 o
   2   0  12       31.27       31.73      6.87 o
   3   0  12        0.00        2.69     13.12 o
 -13   1  12       61.63       69.72     14.32 o
 -12   1  12       30.04       20.14      8.48 o
 -11   1  12        6.41        5.52      5.47 o
 -10   1  12       78.41       74.98      5.94 o
  -9   1  12      165.85      189.43      9.28 o
  -8   1  12      178.51      182.64      6.20 o
  -7   1  12      181.73      171.84      8.94 o
  -6   1  12       49.98       48.63      4.00 o
  -5   1  12        2.38        1.70      2.10 o
  -4   1  12        0.93        1.70      3.18 o
  -3   1  12      571.87      607.73     13.21 o
  -2   1  12        2.25        3.12      3.93 o
  -1   1  12       35.04       29.52      4.76 o
   0   1  12        1.47        7.14      4.93 o
   1   1  12      104.65      159.31     10.04 o
   2   1  12        1.79        1.96      8.36 o
 -12   2  12        1.03        1.32      7.98 o
 -11   2  12        2.65        6.65      6.99 o
 -10   2  12        5.74        6.78      4.23 o
  -9   2  12       11.23       12.39      4.34 o
  -8   2  12       45.22       55.44      6.33 o
  -7   2  12      209.98      203.88     11.41 o
  -6   2  12       20.56       26.14      7.08 o
  -5   2  12      640.65      694.27     11.41 o
  -4   2  12       12.13        6.96      3.85 o
  -3   2  12       77.77       69.40      7.98 o
  -2   2  12       14.73       11.40      6.91 o
  -1   2  12        0.29        4.18      7.27 o
   0   2  12        2.51       -5.50      8.16 o
   1   2  12        1.64       -5.60      9.58 o
   2   2  12       25.69       12.09     10.34 o
 -11   3  12        4.98       -1.44     13.10 o
  -9   3  12        6.78       12.57     11.42 o
  -8   3  12        6.29        8.77      5.39 o
  -7   3  12       68.51       80.56      6.26 o
  -6   3  12       13.69        7.64      4.97 o
  -5   3  12       31.70       28.78      5.03 o
  -4   3  12       41.75       38.61      8.78 o
  -3   3  12        6.34        7.37      7.93 o
  -2   3  12        3.44       -1.93      8.17 o
  -1   3  12       12.78        6.77      9.67 o
   0   3  12       17.80       22.80      9.95 o
  -8   4  12       25.32       29.10     13.69 o
  -7   4  12        2.67        5.57      9.55 o
  -6   4  12        0.06       14.08     11.65 o
  -5   4  12       15.23       10.21      8.67 o
  -4   4  12        7.36        3.15      8.82 o
  -3   4  12       32.42       43.55     11.01 o
 -13   1  13       41.31       48.58     10.06 o
 -12   1  13        3.21        0.08      5.71 o
 -11   1  13       65.62       51.74      5.89 o
 -10   1  13       94.27      101.21      6.19 o
  -9   1  13      281.67      338.00      9.85 o
  -8   1  13       23.09       24.60      4.87 o
  -7   1  13        5.15        5.84      3.93 o
  -6   1  13       38.28       30.23      4.77 o
  -5   1  13        2.82        1.97      3.38 o
  -4   1  13       47.17       41.93      3.91 o
  -3   1  13       72.25       69.94      4.60 o
  -2   1  13       46.92       41.67      6.29 o
  -1   1  13       16.99       19.04      5.15 o
   0   1  13      112.77      145.19      7.41 o
   1   1  13        1.84        5.42      7.69 o
 -12   2  13       19.76       16.72      8.16 o
 -11   2  13        3.78        6.26      5.28 o
 -10   2  13       21.45       21.92      5.01 o
  -9   2  13       24.32       23.09      4.82 o
  -8   2  13       67.81       80.57      5.95 o
  -7   2  13      206.24      194.60     19.54 o
  -6   2  13       11.30       12.04      3.83 o
  -5   2  13       66.15       65.97      4.67 o
  -4   2  13        0.88        2.39      3.76 o
  -3   2  13        3.75        4.21      5.58 o
  -2   2  13       59.13       72.81      8.59 o
  -1   2  13        2.87       -2.28      8.31 o
   0   2  13        0.30       -1.27      9.17 o
   1   2  13        9.32        8.19     10.40 o
 -11   3  13        1.32        5.50     13.21 o
 -10   3  13        9.30       12.75     12.22 o
  -9   3  13        0.64        2.87      4.78 o
  -8   3  13        5.20        8.56      5.43 o
  -7   3  13      120.19      121.92      7.92 o
  -6   3  13      121.40      123.27      7.85 o
  -5   3  13      156.29      181.45      8.81 o
  -4   3  13       67.35       79.08     10.20 o
  -3   3  13        0.52       -0.41      7.84 o
  -2   3  13       14.54       14.90      8.91 o
  -1   3  13        3.13        0.03      9.17 o
  -6   4  13       25.78       27.41     11.74 o
 -13   0  14        4.94        7.34      9.16 o
 -12   0  14      151.61      151.81     11.50 o
 -11   0  14       84.86       88.28      9.82 o
 -10   0  14       97.75      104.76     10.31 o
  -9   0  14       58.47       71.64     10.27 o
  -8   0  14      396.50      567.19     19.88 o
  -7   0  14       24.53       21.52      6.56 o
  -6   0  14        1.78        4.12      6.32 o
  -5   0  14       41.72       39.69      7.19 o
  -4   0  14        1.24        3.14      6.07 o
  -3   0  14        0.75        2.58      6.54 o
  -2   0  14       76.43       68.27      8.86 o
  -1   0  14      114.68      100.68     10.05 o
   0   0  14      132.55      116.24     10.50 o
   1   0  14       24.12       16.20      8.81 o
 -13   1  14        2.73        3.66      5.90 o
 -12   1  14       30.42       36.54      6.36 o
 -11   1  14        0.15       -0.62      5.24 o
 -10   1  14        0.31        4.48      5.24 o
  -9   1  14        7.77       17.00      4.80 o
  -8   1  14       22.40       16.97      5.50 o
  -7   1  14       78.66       89.64     21.11 o
  -6   1  14       85.58       73.09      7.21 o
  -5   1  14       12.20        5.10      5.88 o
  -4   1  14       29.30       27.36      5.32 o
  -3   1  14       71.24       73.05      4.81 o
  -2   1  14       46.88       46.33      5.22 o
  -1   1  14        9.44       11.22      5.11 o
   0   1  14        4.44        5.11      6.98 o
   1   1  14        7.85       18.60     10.28 o
 -12   2  14       20.48       20.98      5.95 o
 -11   2  14       20.11       26.58      6.14 o
 -10   2  14        2.72        2.31      4.87 o
  -9   2  14        1.81        4.55      4.77 o
  -8   2  14       61.53       65.94      6.34 o
  -7   2  14        1.58        8.34      4.70 o
  -6   2  14      103.98       95.50      6.43 o
  -5   2  14      110.10      110.83      6.68 o
  -4   2  14      196.52      207.73     10.70 o
  -3   2  14        4.47        3.17      5.78 o
  -2   2  14        2.76        2.63      6.36 o
  -1   2  14        0.30        1.07      7.41 o
   0   2  14        0.07       17.78     41.29 o
  -9   3  14       32.55       42.35      7.70 o
  -8   3  14       41.32       42.67      7.44 o
  -7   3  14        8.22       13.51      6.07 o
  -6   3  14        0.62        3.10      5.75 o
  -5   3  14       18.05       18.93      6.91 o
  -4   3  14        1.34        0.80      5.86 o
  -3   3  14       11.00       11.96      8.83 o
  -2   3  14       17.67       14.71      9.68 o
 -13   1  15        0.95        4.04      6.20 o
 -12   1  15        3.11       -2.02      5.61 o
 -11   1  15       55.14       61.03      9.24 o
 -10   1  15      111.50      133.84     15.38 o
  -9   1  15        0.70        6.47      5.28 o
  -8   1  15       18.96       18.39      5.30 o
  -7   1  15       63.04       50.83      5.79 o
  -6   1  15       67.15       53.36      6.95 o
  -5   1  15       18.40       13.41      6.49 o
  -4   1  15        0.64        5.26      6.55 o
  -3   1  15       70.59       75.17      7.02 o
  -2   1  15        3.47        4.39      5.83 o
  -1   1  15        3.12        1.44      6.27 o
 -12   2  15        2.52        5.25      8.33 o
 -11   2  15        1.01       -0.38      5.60 o
 -10   2  15       23.81       21.89      6.08 o
  -9   2  15        5.40       10.81      5.81 o
  -8   2  15       11.07        8.74      5.26 o
  -7   2  15       11.45       17.98      6.59 o
  -6   2  15        7.04        3.63      5.05 o
  -5   2  15        3.00        5.34      5.18 o
  -4   2  15        9.05        2.77      9.32 o
  -3   2  15        0.11       -0.70     11.87 o
  -2   2  15        8.16        7.33     15.94 o
  -1   2  15        0.50        0.16     22.66 o
 -10   3  15        4.53       -2.94     10.18 o
  -9   3  15        2.89        1.55      6.35 o
  -8   3  15        4.60        2.46      5.95 o
  -7   3  15       65.71       70.18      7.34 o
  -6   3  15       14.28        6.91      9.35 o
  -5   3  15        3.77        6.95      9.08 o
 -13   0  16       22.93       19.63      9.41 o
 -12   0  16        5.89        2.96      8.76 o
 -11   0  16       19.84       23.01     10.46 o
  -9   0  16       48.34       53.97     13.77 o
  -8   0  16       13.04       11.55      6.83 o
  -7   0  16       92.31       69.58      7.95 o
  -6   0  16        0.02       -1.52      6.81 o
  -5   0  16      102.22      120.14      9.68 o
  -4   0  16        0.02       -3.78      7.15 o
  -3   0  16        4.26        2.47      7.91 o
  -2   0  16       76.56       95.23     10.23 o
  -1   0  16       12.14       20.60      8.05 o
 -13   1  16        8.48        8.74      6.73 o
 -12   1  16        2.19       -4.12      9.29 o
 -11   1  16        0.47        0.97      6.74 o
 -10   1  16        0.01        2.78      7.57 o
  -9   1  16       38.58       39.49      6.40 o
  -8   1  16        1.14        0.19      5.26 o
  -7   1  16        3.79        6.55      5.17 o
  -6   1  16        0.20        1.07      6.09 o
  -5   1  16       24.69        7.94      7.26 o
  -4   1  16       22.71       19.74      5.72 o
  -3   1  16        0.87       -1.19      5.69 o
  -2   1  16        0.18       -0.27      6.13 o
 -12   2  16        2.57       -0.48      6.77 o
 -11   2  16       20.07       15.01      6.23 o
 -10   2  16        1.62        7.22      7.39 o
  -9   2  16       31.91       33.04      6.25 o
  -8   2  16        5.67        9.40      5.46 o
  -7   2  16        0.89       -1.14      5.17 o
  -6   2  16       29.40       21.65      5.48 o
  -5   2  16       23.93       27.71      5.70 o
  -4   2  16        0.33       -1.27     10.30 o
  -3   2  16        0.83        5.26     11.29 o
  -9   3  16        0.83        0.62      6.11 o
  -8   3  16        6.65        4.44      6.91 o
  -7   3  16        0.31        1.35      8.07 o
  -6   3  16        4.57        8.69      8.44 o
 -12   1  17        7.28        9.33      7.18 o
 -11   1  17        1.46        6.96      8.01 o
 -10   1  17        0.55       -4.78      8.65 o
  -9   1  17       12.21       12.94      5.95 o
  -8   1  17        3.29        2.87      6.55 o
  -7   1  17       16.45       15.61      6.67 o
  -6   1  17        9.09        8.78      6.97 o
  -5   1  17        0.46        2.26      7.16 o
  -4   1  17       26.97       25.52      7.36 o
  -3   1  17        1.82       -0.66      5.84 o
 -11   2  17        6.92       13.04      6.57 o
 -10   2  17        0.02        2.01      5.95 o
  -9   2  17        6.01        6.62      5.37 o
  -7   2  17       17.01       18.85      5.78 o
  -6   2  17       13.71       11.91      5.69 o
  -5   2  17        0.02        2.14      5.47 o
  -4   2  17       18.95       12.77     11.70 o
 -12   0  18        4.17       18.44     12.81 o
 -11   0  18       16.10       33.92     14.53 o
 -10   0  18        0.60       -1.09     13.94 o
  -9   0  18        2.37        0.32     12.54 o
  -8   0  18       38.99       31.19      7.98 o
  -7   0  18        0.11        0.78      7.37 o
  -6   0  18        0.14       -2.44      7.44 o
  -5   0  18        0.11        3.63      7.66 o
  -4   0  18       15.72       17.99      8.56 o
 -12   1  18        0.31        0.16      8.27 o
 -11   1  18        0.09        1.10      9.85 o
 -10   1  18        1.54        3.13      9.38 o
  -9   1  18        7.31        7.72      5.85 o
  -8   1  18        0.00        4.59      7.10 o
  -7   1  18        0.60       10.13      7.01 o
  -6   1  18       29.48       48.09      9.21 o
  -5   1  18        3.26        6.21      8.03 o
  -4   1  18        1.96       -3.68      6.33 o
  -9   2  18        1.51        2.30      5.37 o
  -8   2  18        0.99        2.28      8.21 o
  -7   2  18        0.42        0.80      5.40 o
  -6   2  18        3.66        5.16      7.72 o
 -11   1  19       15.31       21.06     11.14 o
 -10   1  19       12.97       16.53      6.42 o
  -9   1  19        1.15        3.66      6.27 o
  -8   1  19        3.56        1.88      7.31 o
  -7   1  19        0.61       -2.48      7.44 o
 
